# Supplementary material for: Multiparametric Magnetic Resonance Imaging-Ultrasound Fusion Transperineal Prostate Biopsy: Diagnostic Accuracy from a Single Center Retrospective Study
Source: Cancers (Basel). 2021 Sep 28;13(19):4833. doi: 10.3390/cancers13194833 (PMC8507636; doi:10.3390/cancers13194833)
Supplement: Supplementary file 1 [file cancers-13-04833-s001.zip]

Archive with 1 entries (1 files):
- cancers-1309800-supplementary.pdf
